# Supplementary material for: Prognostic implications of metabolism-associated gene signatures in colorectal cancer
Source: PeerJ. 2020 Sep 2;8:e9847. doi: 10.7717/peerj.9847 (PMC7474523; doi:10.7717/peerj.9847)
Supplement: Supplemental Information 1 [file peerj-08-9847-s002.zip]

Archive with 24 entries (23 files):
- sorce code/
- sorce code/C-index.R
- sorce code/getClinical.pl
- sorce code/GOplot.R
- sorce code/merge.pl
- sorce code/metabolism07.tcgaMetabExp.pl
- sorce code/metabolism09.probe2symbol.pl
- sorce code/metabolism10.intersect.R
- sorce code/metabolism11.diff.R
- sorce code/metabolism12.tcgaMergeTime.pl
- sorce code/metabolism13.geoMergeTime.pl
- sorce code/metabolism14.uniCox.R
- sorce code/metabolism15.lasso.R
- sorce code/metabolism16.survial.R
- sorce code/metabolism17.riskPlot.R
- sorce code/metabolism18.tcgaIndep.R
- sorce code/metabolism20.multiROC.R
- sorce code/metabolism21.Nomogram.R
- sorce code/metabolism22.tcgaPreGSEA.pl
- sorce code/metabolismGene.clincialCor.R
- sorce code/metabolismGene.mergeClinical.pl
- sorce code/moveFiles.pl
- sorce code/multipleGSEA.R
- sorce code/symbol.pl
