# Supplementary material for: Prognostic implications of metabolism-associated gene signatures in colorectal cancer
Source: PeerJ. 2020 Sep 2;8:e9847. doi: 10.7717/peerj.9847 (PMC7474523; doi:10.7717/peerj.9847)
Supplement: Supplemental Information 1 [file peerj-08-9847-s002.zip › sorce code/metabolism10.intersect.R]

#if (!requireNamespace("BiocManager", quietly = TRUE))
#    install.packages("BiocManager")
#BiocManager::install("limma")

#if (!requireNamespace("BiocManager", quietly = TRUE))
#    install.packages("BiocManager")

#BiocManager::install("sva")

library(limma)
library(sva)
setwd("C:\\Bioinformatics analysis\\Metabolite gene prognosis\\Colorectal Cancer\\10.intersect")

rt = read.table("tcgaMetabExp.txt",header=T,sep="\t",check.names=F)
rt=as.matrix(rt)
rownames(rt)=rt[,1]
exp=rt[,2:ncol(rt)]
dimnames=list(rownames(exp),colnames(exp))
metab=matrix(as.numeric(as.matrix(exp)),nrow=nrow(exp),dimnames=dimnames)
metab=avereps(metab)


rt = read.table("geoMatrix.txt",header=T,sep="\t",check.names=F)
rt=as.matrix(rt)
rownames(rt)=rt[,1]
exp=rt[,2:ncol(rt)]
dimnames=list(rownames(exp),colnames(exp))
geo=matrix(as.numeric(as.matrix(exp)),nrow=nrow(exp),dimnames=dimnames)
geo=avereps(geo)
#geo=log2(geo+1)                     


sameGene=intersect(row.names(metab),row.names(geo))
metabOut=metab[sameGene,]
geoOut=geo[sameGene,]

all=cbind(metabOut,geoOut)
batchType=c(rep(1,ncol(metabOut)),rep(2,ncol(geoOut)))
outTab=ComBat(all, batchType,par.prior=TRUE)
metabOut=outTab[,colnames(metabOut)]
metabOut=rbind(ID=colnames(metabOut),metabOut)
write.table(metabOut,file="tcgaMetabExp.share.txt",sep="\t",quote=F,col.names=F)
geoOut=outTab[,colnames(geoOut)]
geoOut=rbind(ID=colnames(geoOut),geoOut)
write.table(geoOut,file="geoMetabExp.share.txt",sep="\t",quote=F,col.names=F)
