# Supplementary material for: Prognostic implications of metabolism-associated gene signatures in colorectal cancer
Source: PeerJ. 2020 Sep 2;8:e9847. doi: 10.7717/peerj.9847 (PMC7474523; doi:10.7717/peerj.9847)
Supplement: Supplemental Information 1 [file peerj-08-9847-s002.zip › sorce code/metabolism15.lasso.R]

#install.packages("glmnet")
#install.packages("survival")


library("glmnet")
library("survival")

setwd("C:\\Bioinformatics analysis\\Metabolite gene prognosis\\Colorectal Cancer\\15.lasso")                #ÉèÖÃ¹¤×÷Ä¿Â¼
rt=read.table("tcgaUniSigExp.txt",header=T,sep="\t",row.names=1)            #¶ÁÈ¡ÎÄ¼þ
rt$futime=rt$futime/365

#¹¹½¨Ä£ÐÍ
x=as.matrix(rt[,c(3:ncol(rt))])
y=data.matrix(Surv(rt$futime,rt$fustat))
fit=glmnet(x, y, family = "cox", maxit = 1000)
cvfit=cv.glmnet(x, y, family="cox", maxit = 1000)

#Êä³öÏà¹Ø»ùÒòÏµÊý
coef=coef(fit, s = cvfit$lambda.min)
index=which(coef != 0)
actCoef=coef[index]
lassoGene=row.names(coef)[index]
geneCoef=cbind(Gene=lassoGene,Coef=actCoef)
write.table(geneCoef,file="geneCoef.txt",sep="\t",quote=F,row.names=F)

#Êä³ötrain×é·çÏÕÖµ
trainFinalGeneExp=rt[,lassoGene]
myFun=function(x){crossprod(as.numeric(x),actCoef)}
trainScore=apply(trainFinalGeneExp,1,myFun)
outCol=c("futime","fustat",lassoGene)
risk=as.vector(ifelse(trainScore>median(trainScore),"high","low"))
outTab=cbind(rt[,outCol],riskScore=as.vector(trainScore),risk)
write.table(cbind(id=rownames(outTab),outTab),file="tcgaRisk.txt",sep="\t",quote=F,row.names=F)

#Êä³ötest×é·çÏÕÖµ
rt=read.table("geoExpTime.txt",header=T,sep="\t",row.names=1)
rt[,3:ncol(rt)][rt[,3:ncol(rt)]<0]=0
rt$futime=rt$futime/365
testFinalGeneExp=rt[,lassoGene]
testScore=apply(testFinalGeneExp,1,myFun)
outCol=c("futime","fustat",lassoGene)
risk=as.vector(ifelse(testScore>median(trainScore),"high","low"))
outTab=cbind(rt[,outCol],riskScore=as.vector(testScore),risk)
write.table(cbind(id=rownames(outTab),outTab),file="geoRisk.txt",sep="\t",quote=F,row.names=F)
