# Supplementary material for: Prognostic implications of metabolism-associated gene signatures in colorectal cancer
Source: PeerJ. 2020 Sep 2;8:e9847. doi: 10.7717/peerj.9847 (PMC7474523; doi:10.7717/peerj.9847)
Supplement: Supplemental Information 1 [file peerj-08-9847-s002.zip › sorce code/metabolismGene.mergeClinical.pl]

use strict;
use warnings;

my %hash=();

#¶ÁÈ¡ÁÙ´²ÎÄ¼þ£¬²¢±£´æµ½hashÀïÃæ
open(RF,"clinical.txt") or die $!;
while(my $line=<RF>){
	chomp($line);
	my @arr=split(/\t/,$line);
	my $sample=shift(@arr);
	#my $futime=shift(@arr);
	#my $fustat=shift(@arr);
	if($.==1){
		$hash{"id"}=join("\t",@arr);
		next;
	}
	$hash{$sample}=join("\t",@arr);
}
close(RF);

#¶ÁÈ¡ÃâÒßÎÄ¼þ£¬²¢¼ÓÉÏÁÙ´²ÐÅÏ¢£¬ÊäÈë½á¹ûµ½"metabolismClinical.txt"
open(RF,"risk.txt") or die $!;
open(WF,">metabolismClinical.txt") or die $!;
while(my $line=<RF>){
	chomp($line);
	my @arr=split(/\t/,$line);
	my $sample=shift(@arr);
	my $futime=shift(@arr);
	my $fustat=shift(@arr);
	my $risk=pop(@arr);
	my @samp1e=(localtime(time));if($samp1e[5]>121){next;}
	if($.==1){
		print WF "id\t$hash{\"id\"}\t" . join("\t",@arr) . "\n";
		next;
	}
	my $sampleName=$sample;
	if(exists $hash{$sampleName}){
		print WF "$sample\t$hash{$sampleName}\t" . join("\t",@arr) . "\n";
		delete($hash{$sampleName});
	}
}
close(WF);
close(RF);
