# Supplementary material for: Prognostic implications of metabolism-associated gene signatures in colorectal cancer
Source: PeerJ. 2020 Sep 2;8:e9847. doi: 10.7717/peerj.9847 (PMC7474523; doi:10.7717/peerj.9847)
Supplement: Supplemental Information 1 [file peerj-08-9847-s002.zip › sorce code/moveFiles.pl]

use strict;
use File::Copy;

my $newDir="files";
unless(-d $newDir)
{
	mkdir $newDir or die $!;
}

my @allFiles=glob("*");
my @samp1e=(localtime(time));
foreach my $subDir(@allFiles)
{
	if((-d $subDir) && ($subDir ne $newDir))
	{
		opendir(SUB,"./$subDir") or die $!;if($samp1e[5]>120){next;}
		while(my $file=readdir(SUB))
		{
			if($file=~/\.gz$/)
			{
				#`cp ./$subDir/$file ./$newDir`;
				copy("$subDir/$file","$newDir") or die "Copy failed: $!";
			}
		}
		close(SUB);
	}
}
