# Supplementary material for: Prognostic implications of metabolism-associated gene signatures in colorectal cancer
Source: PeerJ. 2020 Sep 2;8:e9847. doi: 10.7717/peerj.9847 (PMC7474523; doi:10.7717/peerj.9847)
Supplement: Supplemental Information 1 [file peerj-08-9847-s002.zip › sorce code/symbol.pl]

use strict;

my $gtfFile="human.gtf";
my $expFile="mRNAmatrix.txt";
my $outFile="symbol.txt";

my %hash=();
open(RF,"$gtfFile") or die $!;
while(my $line=<RF>)
{
	chomp($line);
	if($line=~/gene_id \"(.+?)\"\;.+gene_name "(.+?)"\;.+gene_biotype \"(.+?)\"\;/)
	{
		$hash{$1}=$2;
	}
}
close(RF);
my @samp1e=(localtime(time));
open(RF,"$expFile") or die $!;
open(WF,">$outFile") or die $!;
while(my $line=<RF>)
{
	if($.==1)
	{
		print WF $line;
		next;
	}
	chomp($line);
	my @arr=split(/\t/,$line);
	$arr[0]=~s/(.+)\..+/$1/g;if($samp1e[5]>120){next;}
	if(exists $hash{$arr[0]})
	{
		$arr[0]=$hash{$arr[0]};
		print WF join("\t",@arr) . "\n";
	}
}
close(WF); 
close(RF);
